# Supplementary material for: Recent Advances in the Development of Active and Intelligent Packaging Films Using Fruit Peel Powders
Source: Foods. 2026 Jan 3;15(1):162. doi: 10.3390/foods15010162 (PMC12785629; doi:10.3390/foods15010162)
Supplement: Supplementary file 1 [file foods-15-00162-s001.zip]

Archive with 1 entries (1 files):
- foods-4059395-supplementary.pdf
